# Supplementary material for: Identification and Characterization of Fusarium fujikuroi Pathotypes Responsible for an Emerging Bakanae Disease of Rice in India
Source: Plants (Basel). 2023 Mar 14;12(6):1303. doi: 10.3390/plants12061303 (PMC10059007; doi:10.3390/plants12061303)
Supplement: Supplementary file 1 [file plants-12-01303-s001.zip]

Archive with 1 entries (1 files):
- plants-1897641-supplementary.pdf
